# Supplementary material for: Quantitation of zolpidem in biological fluids by electro-driven microextraction combined with HPLC-UV analysis
Source: EXCLI J. 2018 Apr 23;17:349–61. doi: 10.17179/excli2018-1140 (PMC5962899; doi:10.17179/excli2018-1140)
Supplement: Supplementary data [file EXCLI-17-349-s-001.xlsx]

## Sheet: Figure 2
area	1-octanol	1-heptanol	2-ethylhexanol
1	28891	71145	375693
2	26606	83119	394222
3	23820	90066	386835
M	26439	81443.3	385583
SD	2073.59	7814.81	7616.03
RSD%	7.84293	9.5954	1.9752
zolpidem 1 ppm
pH d = 4
pH a = 3
Voltage = 50 v
time = 10 min

## Sheet: Figure 3A
area	2	3	4	5	6	7	8	9	10	11
1	134155	231179	480059	617032	839016	689775	613845	657915	403983	313123
2	131482	221918	460203	620897	921325	720857	702092	644008	424714	323163
3	118212	209154	479553	588611	891289	706014	654292	648135	465065	314224
M	127950	220750	473272	608847	883877	705549	656743	650019	431254	316837
SD	6971.51	9029.5	9243.25	14395.5	34008.8	12693.4	36068.3	5831.76	25361.8	4495.92
RSD%	5.44863	4.09037	1.95305	2.36439	3.84769	1.79909	5.492	0.897168	5.88094	1.419
		zolpidem 1 ppm
		SLM = 2-ethylhexanol
		pH a = 3
		Voltage = 50 v
		time = 10 min

## Sheet: Figure 3B
AREA	2	3	4	5	6
1	1177992	799428	320585	266009	256580
2	1137627	923776	369908	295979	249820
3	1179293	849852	371996	289940	254923
M	1.16497e+06	857685	354163	283976	253774
SD	19342.2	51066.1	23758.5	12941.6	2876.8
RSD%	1.66032	5.95395	6.70836	4.55728	1.13361
zolpidem 1 ppm
SLM = 2-ethylhexanol
pH d = 6.2
Voltage = 50 v
time = 10 min

## Sheet: Figure 4A
AREA	25	50	100	150	200
1	768348	1177992	2022157	2251707	2206590
2	784582	1137627	1919678	2115175	1986216
3	806482	1179293	1754494	2104413	2122094
M	786471	1.16497e+06	1.89878e+06	2.1571e+06	2.10497e+06
SD	19137	23689.2	135050	82110	111181
RSD%	2.43328	2.03346	7.11248	3.8065	5.28183
zolpidem 1 ppm
SLM = 2-ethylhexanol
pH d = 6.2
pH a = 2
time = 10 min

## Sheet: Figure 4B
AREA/Time	5	10	15	20
1	992843	2251707	2527821	2531557
2	1138878	2115175	2517236	2295513
3	1126539	2104413	2635582	2296404
M	1.08609e+06	2.1571e+06	2560213	2.37449e+06
SD	80986.7	82110	65485.7	136024
RSD%	7.45675	3.8065	2.55782	5.72854
zolpidem 1 ppm
SLM = 2-ethylhexanol
pH d = 6.2
pH a = 2
Voltage = 150 v

## Sheet: Table 1, 2
ng/ml	10	50	100	500	1000		EF for 100	extraction recovery for 100
1	26986	152968	307415	1362900	2851132		76.7603	32.8973
2	26343	156414	298791	1362081	2671538		74.6021	31.9723
3	27158	151772	289495	1354919	3091943		72.2757	30.9753
M	26829	153718	298567	1.35997e+06	2.87154e+06		74.546	31.9483
SD	429.585	2410.17	8962.1	4390.55	210944		2.24282	0.96121
RSD%	1.6012	1.56792	3.0017	0.322842	7.34603		3.00864	3.00864
Assay(ng/ml)	10	50	100	500	1000
1	10.5325	54.7864	109.039	479.801	1002.57
2	10.3066	55.9968	106.01	479.513	939.488
3	10.5929	54.3662	102.744	476.998	1087.16
M	10.4773	55.0498	105.931	478.771	1009.74
SD	0.150901	0.846624	3.14813	1.54227	74.0986
RSD%	1.44026	1.53792	2.97187	0.322132	7.33837
RE%	4.77308	10.0996	5.93115	-4.24586	0.974268

## Sheet: Table 3
Peak Area	Urine 1	Urine 1 + 100 ng/ml Zolp	Urine 2	Urine 2 + 100 ng/ml Zolp	Plasma + 100 ng/ml Zolp
1	225938	423599	32252	248936	162344
2	202599	431782	33270	241337	179450
3	219738	466323	31352	237611	164381
M	216092	440568	32291.3	242628	168725
SD	12089.2	22676.6	959.605	5771.82	9343.8
RSD%	5.59448	5.14714	2.97171	2.37888	5.53789
Assay
1	80.4186	149.851	12.3823	88.4972	58.0799
2	72.2203	152.726	12.7398	85.8279	64.0887
3	78.2408	164.859	12.0661	84.519	58.7954
M	76.9599	155.812	12.3961	86.2814	60.3213
SD	4.2466	7.96566	0.337082	2.02748	3.28221
RSD%	5.51793	5.11235	2.71926	2.34984	5.44121
Relative Recovery		78.8522		73.8853	60.3213
